# Supplementary material for: Impact of Query Language on the Structure and Guideline Alignment of AI-Generated Rehabilitation Programs in Chronic Kidney Disease
Source: J Clin Med. 2026 May 29;15(11):4218. doi: 10.3390/jcm15114218 (PMC13257556; doi:10.3390/jcm15114218)
Supplement: Supplementary file 1 [file jcm-15-04218-s001.zip]

Archive with 1 entries (1 files):
- jcm-4320355-supplementary.pdf
